# Supplementary material for: The Development of a Simple Projection-Based, Portable Olfactory Display Device
Source: Sensors (Basel). 2023 May 30;23(11):5189. doi: 10.3390/s23115189 (PMC10255882; doi:10.3390/s23115189)
Supplement: Supplementary file 1 [file sensors-23-05189-s001.zip]

Archive with 9 entries (9 files):
- Post-experiment Questionnaire 12.pdf
- Post-experiment Questionnaire 30.pdf
- Post-experiment Questionnaire 36.pdf
- Post-experiment Questionnaire 50.pdf
- Pre-experiment Questionnaire 12.pdf
- Pre-experiment Questionnaire 30.pdf
- Pre-experiment Questionnaire 36.pdf
- Pre-experiment Questionnaire 50.pdf
- Results Table.pdf
